# Supplementary material for: Screening of Antagonistic Trichoderma Strains to Enhance Soybean Growth
Source: J Fungi (Basel). 2025 Feb 19;11(2):159. doi: 10.3390/jof11020159 (PMC11856567; doi:10.3390/jof11020159)
Supplement: Supplementary file 1 [file jof-11-00159-s001.zip]

Archive with 6 entries (6 files):
- List of supplementary figures and tables.pdf
- Supplementary Figure S1.jpg
- Supplementary Figure S2.jpg
- Supplementary Figure S3.pdf
- Supplementary Table S1.pdf
- Supplementary Table S2.pdf
